# Supplementary material for: Maternal AA/EPA Ratio and Triglycerides as Potential Biomarkers of Patients at Major Risk for Pharmacological Therapy in Gestational Diabetes
Source: Nutrients. 2022 Jun 16;14(12):2502. doi: 10.3390/nu14122502 (PMC9231064; doi:10.3390/nu14122502)
Supplement: Supplementary file 1 [file nutrients-14-02502-s001.zip]

Archive with 1 entries (1 files):
- nutrients-1746419-supplementary.pdf
